# Supplementary material for: Photoreaction Pathways of Bacteriorhodopsin and Its D96N Mutant as Revealed by in Situ Photoirradiation Solid-State NMR
Source: Membranes (Basel). 2022 Feb 28;12(3):279. doi: 10.3390/membranes12030279 (PMC8949607; doi:10.3390/membranes12030279)
Supplement: Supplementary file 1 [file membranes-12-00279-s001.zip]

Archive with 1 entries (1 files):
- membranes-1552277-supplementary.pdf
